# Supplementary material for: Fatty Acid Levels and Their Inflammatory Metabolites Are Associated with the Nondipping Status and Risk of Obstructive Sleep Apnea Syndrome in Stroke Patients
Source: Biomedicines. 2022 Sep 6;10(9):2200. doi: 10.3390/biomedicines10092200 (PMC9496373; doi:10.3390/biomedicines10092200)
Supplement: Supplementary file 1 [file biomedicines-10-02200-s001.zip]

Archive with 1 entries (1 files):
- biomedicines-1900143-supplementary.pdf
